# Supplementary material for: Evaluation of a comprehensive intervention with a behavioural modification strategy for childhood obesity prevention: a nonrandomized cluster controlled trial
Source: BMC Public Health. 2015 Dec 3;15:1206. doi: 10.1186/s12889-015-2535-2 (PMC4668691; doi:10.1186/s12889-015-2535-2)
Supplement: Additional file 2: — Individual prescription. (XLS 71 kb) [file 12889_2015_2535_MOESM2_ESM.xls]

## Sheet: 膳食运动指导方案
					Individualized Prescription															Name:ABC				Gender：M
																				Age:8				Weight: 49.5kg
																				Height:140.1cm
																				BMI：25.2kg/m2
		It is the effective way to keep you fit through having a good eating habit and sufficient physical activity level. According to this round of your data on physical activity monitor and dietary diary, the results and individualized prescription are shown as below. Please improve your behaviors based on the prescription, and if you have any question, please feel free to contact with MS. Wang, tel: …
	【Data monitored in the last 7 days】
		Physical activity:
		Average daily moderate to vigorous physical activity time：22 minutes
		Average daily physical activity energy expenditure: 314 Kcal
		Unhealthy Dietary behavriors
		Skip breakfast: once
		Have the soft drink: 3 times
		Have unhealthy snack: twice
		Uncompleted items on bean and products
	【Suggested behavior modification in the following month】
		Physical activity:
		Average daily moderate to vigorous physical activity time：27 minutes
		Average daily physical activity energy expenditure: 380Kcal
		Recommended exercise: running (15 minutes), rope skipping (7 minutes), stand & squat (5 minutes)
		Dietary behavriors
		Have the breakfast everyday
		Have the soft drink: less than twice
		Have unhealthy snack: at most once
		Please complete all the items of diary
	【General recommendation and conments】
		Soft drink ★: The carbonated component in soft drink could affect the digestive function, sugar could influce the dental health, phosphoric acid affect the absorption of calcium phosphate and bone health. Many clinical studies have linked the rising consumption of soft drinks to the present epidemic of obesity and diabetes mellitus among children and and to the development of hypertension in adul…

## Sheet: Sheet1
					膳食运动指导方案															姓名：魏炜				性别：女
																				年龄：8岁				体重：49.5千克
																				身高：140.1cm
																				BMI：25.2
	适量运动和良好的膳食习惯是保持健康和控制体重最有效和最经济的方法。我们根据你的日记记录和能量监测仪的数据，分析你在本次监测中的完成情况，从而提出的个性化膳食及运动指导。请按方案的要求养成良好的饮食、运动习惯，并定期进行自我总结。
	【上次监测运动情况】													【建议运动方案】
		平均日运动量：666千卡													日运动量：666千卡
		平均日有效量：352千卡													有效运动：352千卡
		有效运动时间：70分钟													有效运动时间：保持70分钟
		最大日运动量：1193千卡													运动方式：慢跑、跳绳、跳高跳远
	【膳食建议】
	根据您的膳食行为日记和能量监测仪记录，您的结果如下： 1、吃零食； 2、喝碳酸饮料； 您的每日平均有效运动时间为70分钟，已达到控制体重的运动量，请你在未佩带能量监测仪时也要注意保持同样的运动量。拥有健康体重，贵在坚持。 碳酸饮料★碳酸饮料如可乐，雪碧等，含有二氧化碳、磷酸和大量的糖分。如果常喝碳酸饮料，成份中的二氧化碳会影响消化功能，糖分有损牙齿健康，磷酸会影响钙的吸收，影响骨骼健康。 零食★不在接近正餐时间吃零食；看电视不宜吃零食；临睡前不宜吃零食。要选择营养价值高的零食，如豆腐、牛奶、酸奶、水果以及瓜子、花生、核桃等。最好不选用的零食：汽水、各种甜饮料和膨化食品；油炸食品，如炸鸡腿、炸薯条等；太咸或者腌制的食物；街头食品，如烤羊肉串等。长期吃这些不健康的零食，不仅引起肥胖，还会破坏你的口腔卫生，引起高血糖、慢性肠胃炎、高血压等疾病。小学生一定要合理选择零食。 体育锻炼★体育锻炼可以…
																					灯市口小学
